# Supplementary material for: `Friend or foe’ and decision making initiative in complex conflict environments
Source: PLoS One. 2023 Feb 6;18(2):e0281169. doi: 10.1371/journal.pone.0281169 (PMC9901805; doi:10.1371/journal.pone.0281169)
Supplement: S3 File — (CSV) [file pone.0281169.s003.csv]

Node	1	2	3	4	5	6	7	8	9	10	11	12	13	14	15	16	17	18	19	20	21
Blue	0.244279687	0.232654197	0.416044878	0.703785574	0.192288648	0.360391814	0.450339795	0.540481065	0.633664645	0.446508953	0.879378589	0.701196375	0.374779241	0.867143625	0.294894765	0.355960632	0.46044597	0.391708291	0.778004235	0.287814626	0.955264429
Green	0.5	0.5	0.5	0.5	0.5	0.5	0.5	0.5	0.5	0.5	0.5	0.5	0.5	0.5	0.5	0.5	0.5	0.5	0.5	0.5	0.5
Red	0.440111035	0.05199104	0.872262383	0.965705082	0.163304509	0.558624003	0.913882861	0.570961206	0.83928469	0.258885404	0.579365327	0.584483824	0.345235743	0.914333272	0.475435334	0.51689053	0.068146006	0.50518154	0.988098575	0.82183241	0.143896609
